# Supplementary material for: Patterns of triclosan resistance in Vibrionaceae
Source: PeerJ. 2018 Jul 12;6:e5170. doi: 10.7717/peerj.5170 (PMC6046194; doi:10.7717/peerj.5170)
Supplement: Supplemental Information 1 [file peerj-06-5170-s002.txt]

>CB_1 [organism=Vibrio sp.] [strain=CB_1] [isolation-source=seawater] HSP60 gene, partial cds
TTAAGCGTGGTATCGACAAAGCTGTTGCCGCGGCAGNNGNNNAACTAAAAGAGCTTTCTGTTGAATGTAACGACACAAAAGCGATCGCGCAGGTNGGTACTATCTCTGCAAACTCAGACGCAAGCGTAGGTAATATCATTGCAGAAGCAATGGAGCGTGTGGGTCGTGATGGCGTTATCACGGTTGAAGAAGGTCAGGCGCTACAAGACGAGTTAGACGTAGTAGAAGGTATGCAGTTCGACCGCGGTTACCTGTCTCCTTACTTCATCAACAACCAAGAATCAGGCAGTGTTGATCTAGAAAACCCATTCATTCTTCTAGTAGACAAGAAGATCTCAAACATTCGTGAGCTTCTTCCAACGCTAGAAGCTGTCGCGAAAGCATCTCGTCCACTGCTTATCATTGCAGAAGATGTAGAAGGCGAAGCGCTAGCAACATTGGTTGTGAACAACATGCGTGGCATCGTAAAAGTTGCAGCTGTGAAAGCCCCC
>CB_2 [organism=Vibrio sp.] [strain=CB_2] [isolation-source=seawater] HSP60 gene, partial cds
AAGCGCGGTATCGACAAAGCGGTAATCGCAGCGGNTGANNAACTAAAAGAGCTATCTGTTGAGTGTAACGACACTAAAGCAATCGCACAGGTAGGTACTATCTCTGCAAACTCTGACGTAAGCGTAGGTAACATCATTGCCGAAGCAATGGAAAAAGTTGGTCGCGACGGTGTTATCACTGTTGAAGAAGGTCAAGCGCTACAAGACGAGCTAGACGTAGTAGAAGGTATGCAGTTCGACCGCGGTTACCTATCTCCTTACTTCATCAACAACCAAGAAGCAGGTTCTGTTGATCTAGAAAACCCATTCATCCTTCTGATCGATAAGAAAGTATCGAACATCCGTGAACTTCTTCCAGCACTAGAAGCAGTAGCAAAAGCATCTCGCCCACTACTGATCATTGCTGAAGACGTAGAAGGTGAAGCACTAGCAACACTTGTTGTGAACAACATGCGCGGCATCGTGAAAGTTGCAGCTGT
>CB_3 [organism=Vibrio sp.] [strain=CB_3] [isolation-source=seawater] HSP60 gene, partial cds
TTAAGCGTGGTATCGACAAAGCAGTACTGGCTGCTGTTGAAGAACTTAAAGCGCTATCTGTTGAGTGTAAAGATACTAAAGCTATCGCTCAGGTTGGTACTATCTCTGCGAACTCTGACGCAACAGTAGGTAACATCATTGCTGAAGCGATGGAGAAAGTAGGTCGCGACGGCGTGATCACAGTTGAAGAAGGTCAGGCTTTGCAAGATGAGCTAGACGTTGTTGAAGGTATGCAGTTCGACCGCGGTTACCTGTCTCCTTACTTCATCAACAACCAAGAAGCAGGCAGCGTAGATCTTGAAAGCCCGTTCATCCTACTAATCGACAAGAAAGTATCGAACATCCGTGAACTACTTCCAACTCTGGAAGCAGTAGCTAAGGCGTCTCGTCCACTGCTTATCATCGCTGAAGATGTTGAAGGTGAGGCTCTGGCAACACTAGTAGTAAACAACATGCGTGGTATCGTAAAAGTGGCTGCTGTTAANGCCCCCGGCTTC
>CB_4 [organism=Vibrio sp.] [strain=CB_4] [isolation-source=seawater] HSP60 gene, partial cds
TTAAGCGCGGTATCGACAAAGCAGTTATCGCAGCAGTTGAGCAACTAAAAGAGCTATCTGTTGAATGTAACGACACCAAAGCAATCGCACAGGTTGGTACTATCTCTGCGAACTCTGACTCAAGCGTAGGTAACATCATTGCTGAAGCAATGGAAAAAGTTGGTCGCGACGGTGTTATCACTGTTGAAGAAGGTCAAGCACTACAAGATGAGCTAGATGTAGTTGAAGGTATGCAGTTCGACCGCGGTTACCTATCTCCTTACTTCATCAACAACCAAGAAGCAGGTTCTGTTGATCTAGAAAACCCATTCATCCTTCTGATCGATAAGAAAGTATCGAACATCCGTGAACTTCTTCCAGCACTAGAGGCAGTAGCAAAAGCATCTCGCCCACTACTTATCATCGCTGAAGACGTAGAANGTGAAGCACTAGCAACACTTGTTGTGAACAACATGCGCGGCATCGTGAAAGTTGCAGCTGTGAAAGCCCCCGGCTTCGGCGAC
>CB_5 [organism=Photobacterium sp.] [strain=CB_5] [isolation-source=seawater] HSP60 gene, partial cds
TTAAGCGTGGTATCGACAAAGCAGTAGTTGCTGCTGNTGAANAGCTAAAAGCACTATCTGTTCCTTGTGCTGATACTAAAGCGATTGCTCAGGTAGGTACTATCTCTGCAAACTCTGATGCAACTGTGGGTAACCTAATTGCAGAAGCTATGGATAAAGTTGGTCGTGATGGTGTTATCACAGTTGAAGAAGGCCAAGCGCTACAAGATGAGTTAGATGTAGTTGAAGGTATGCAGTTCGATCGCGGTTACCTATCTCCATACTTCATCAACAACCAAGAAGCAGGTGCGGTGGAGCTAGAAAGCCCATTTATCCTTCTTGTTGATAAGAAAATCTCTAACATCCGTGAACTATTACCAGCACTAGAAGGCGTTGCAAAAGCATCTCGTCCTCTACTGATCATCGCTGAAGATGTTGAAGGTGAAGCACTAGCGACACTTGTTGTGAACAACATGCGCGGCATTGTTAAAGTTGCTGCTGTTAAAGCCCCCGGCTTCGGCGA
>CB_6 [organism=Photobacterium sp.] [strain=CB_6] [isolation-source=seawater] HSP60 gene, partial cds
ACGAAGGCCTTAAAGCCGTGGCTGCGGGCATGAACCCAATGGNTCTGAAGCGCGGNATCGACAAAGCTGTTGTTGCTGCTGTAGAAGAGCTAAAAGCGCTGTCTGTGCCATGTGCCGACACCAAAGCGATTGCCCAAGTTGGTACTATCTCTGCTAACTCTGACGCGACTGTGGGTAACATCATTGCTGAAGCGATGGAAAAAGTAGGCCGTGATGGCGTTATCACGGNTGAAGAAGGCCAGGCGCTACACGATGAGCTAGACGTAGTTGAAGGTATGCAGTTCGACCGTGGCTACCTGTCTCCTTACTTCATCAACAACCAGGAAGNGGGCAGCGTTGATCTGGAAAACCCATTCATCCTGCTAATCGACAANAAAGTATCTAACATTCGCGAGCTGCTACCAGCACTTGAAGGTGTAGCTAAAGCGTCTCGTCCACTGCTTATCATTGCAGAAGACGTTGAAGGTGAAGCACTGGCAACACTAGTTGTGAACAACATGCGTGGTATCGTGAAAGTCGCTGCGGTTAA
>CB_7 [organism=Vibrio sp.] [strain=CB_7] [isolation-source=seawater] HSP60 gene, partial cds
ACTAAAAGAGCTGTCTGTTGAGTGTAACGACACTAAAGCAATCGCACAGGTTGGTACTATCTCTGCGAACTCTGACTCAAGCGTAGGTAACATCATTGCTGAAGCAATGGAAAAAGTTGGCCGCGACGGTGTTATCACTGTTGAAGAAGGTCAAGCGCTACAAGATGAGCTAGACGTAGTAGAAGGTATGCAGTTCGACCGCGGTTACCTATCTCCTTACTTCATCAACAACCAAGAAGCAGGCAGCGTTGATCTAGAAAACCCATTCATCCTTCTGATCGATAAGAAAGTATCGAACATCCGTGAACTTCTTCCAGCACTAGAAGCAGTAGCAAAAGCATCTCGCCCACTACTGATCATCGCTGAAGACGTAGAAGGTGAAGCACTAGCAACACTCGTTGTGAACAACATGCGTGGCATCGTTAAAGTAGCAGCAGTGAAAGCCCCC--
>CB_8 [organism=Vibrio sp.] [strain=CB_8] [isolation-source=seawater] HSP60 gene, partial cds
ACTAAAAGAGCTATCTGTTGAGTGTAACGACACCAAAGCAATCGCACAGGTTGGTACCATCTCTGCGAACTCTGACTCAAGCGTAGGTAACATCATTGCTGAAGCAATGGAAAAAGTTGGTCGCGACGGTGTTATCACTGTTGAAGAAGGTCAAGCACTACAAGATGAGCTAGATGTAGTTGAAGGTATGCAGTTCGACCGCGGTTACCTATCTCCTTACTTCATCAACAACCAAGAAGCAGGTTCTGTTGATCTAGAAAACCCATTCATCCTTCTGATCGATAAGAAAGTATCGAACATCCGTGAACTTCTTCCAGCACTAGAAGCAGTAGCAAAAGCATCTCGCCCACTACTTATCATCGCTGAAGACGTAGAAGGTGAAGCACTAGCAACACTTGTTGTGAACAACATGCGTGGCATCGTGAAAGTAGCAGCAGTGAANGCCCCCGGCTTC
>CB_9 [organism=Photobacterium sp.] [strain=CB_9] [isolation-source=seawater] HSP60 gene, partial cds
TTAAGCGTGGTATCGACAAAGCAGTAGTTGCTGCTGTTGAAGAGCTAAAAGCACTATCTGTTCCTTGTGCTGACACTAAAGCGATTGCTCAGGTAGGTACTATCTCTGCAAACTCTGATGCAACTGTGGGTAACCTAATTGCAGAAGCTATGGATAAAGTTGGTCGTGATGGTGTTATCACGGTTGAAGAAGGCCAAGCGCTACAAGATGAGTTAGATGTAGTTGAAGGTATGCAGTTCGATCGCGGTTACCTATCTCCATACTTCATCAACAACCAAGAAGCAGGTGCGGTGGAGCTAGAAAGCCCATTTATCCTTCTTGTTGATAAGAAAATCTCTAACATCCGTGAACTATTACCAGCACTAGAAGGCGTTGCAAAAGCATCTCGTCCTCTACTGATCATCGCTGAAGATGTTGAAGGTGAAGCACTAGCGACACTTGTTGTGAACAACATGCGCGGCATTGTTAAAGTTGCTGCTGTTAAAGCCCCCGGCTTCGGCGA
>CB_10 [organism=Vibrio sp.] [strain=CB_10] [isolation-source=seawater] HSP60 gene, partial cds
TTAAGCGCGGTATCGACAAAGCAGTTATCGCAGCAGNTGANCAACTAAAAGAGCTATCTGTTGAATGTAACGACACCAAAGCAATCGCACAGGTTGGTACTATCTCTGCGAACTCTGACTCAAGCGTAGGTAACATCATTGCTGAAGCAATGGAAAAAGTTGGTCGCGACGGTGTTATCACTGTTGAAGAAGGTCAAGCACTACAAGATGAGCTAGATGTAGTTGAAGGTATGCAGTTCGACCGCGGTTACCTATCTCCTTACTTCATCAACAACCAAGAAGCAGGTTCTGTTGATCTAGAAAACCCATTCATCCTTCTGATCGATAAGAAAGTATCGAACATCCGTGAACTTCTTCCAGCACTAGAAGCAGTAGCAAAAGCATCTCGCCCACTACTTATCATCGCTGAAGACGTAGAAGGTGAAGCACTAGCAACACTTGTTGTGAACAACATGCGTGGCATCGTGAAAGTAGCAGCAGTGAAAGCCCCCGGCTTCGGCGA-
>CB_11 [organism=Vibrio sp.] [strain=CB_11] [isolation-source=seawater] HSP60 gene, partial cds
TTAAGCGTGGTATCGACAAAGCTGTTGCCGCGGCAGTTGAGCAACTAAAAGAGCTTTCTGTTGAATGTAACGACACAAAAGCGATCGCGCAGGTTGGTACTATCTCTGCAAACTCAGACGCAAGCGTAGGTAATATCATTGCAGAAGCAATGGAGCGTGTGGGTCGTGATGGCGTTATCACGGTTGAAGAAGGTCAGGCGCTACAAGACGAGTTAGACGTAGTAGAAGGTATGCAGTTCGACCGCGGTTACCTGTCTCCTTACTTCATCAACAACCAAGAATCAGGCAGTGTTGATCTAGAAAACCCATTCATCCTTCTAGTAGACAAGAAGATCTCAAACATTCGTGAGCTTCTTCCAACGCTAGAAGCTGTCGCGAAAGCATCTCGTCCACTGCTTATCATTGCAGAAGATGTAGAAGGCGAAGCGCTAGCAACATTGGTTGTGAACAACATGCGTGGCATCGTAAAAGTTGCAGCTGT
>CB_12 [organism=Vibrio sp.] [strain=CB_12] [isolation-source=seawater] HSP60 gene, partial cds
TTAAGCGTGGTATCGACAAAGCTGTTGCCGCGGCAGTTGANCAACTAAAAGAGCTTTCTGTTGAATGTAACGACACAAAAGCGATCGCGCAGGTTGGTACTATCTCTGCAAACTCAGACGCAAGCGTAGGTAATATCATTGCAGAAGCAATGGAGCGTGTGGGTCGTGATGGCGTTATCACGGTTGAAGAAGGTCAGGCGCTACAAGACGAGTTAGACGTAGTAGAAGGTATGCAGTTCGACCGCGGTTACCTGTCTCCTTACTTCATCAACAACCAAGAATCAGGCAGTGTTGATCTAGAAAACCCATTCATTCTTCTAGTAGACAAGAAGATCTCAAACATTCGTGAGCTTCTTCCAACGCTAGAAGCTGTCGCGAAAGCATCTCGTCCACTGCTTATCATTGCAGAAGATGTAGAAGGCGAAGCGCTAGCAACATTGGTTGTGAACAACATGCGTGGCATCGTAAAAGTTGCAGCTGTGAAAGCCCCCGGCTTCGGCGA
>CB_13 [organism=Vibrio sp.] [strain=CB_13] [isolation-source=seawater] HSP60 gene, partial cds
TAAGCGCGGTATCGACAAAGCAGTTATCGCAGCAGTTGAGCAACTAAAAGAGCTATCTGTTGAGTGTAACGACACCAAAGCAATCGCACAGGTTGGTACCATCTCTGCGAACTCTGACTCAAGCGTAGGTAACATCATTGCTGAAGCAATGGAAAAAGTTGGTCGCGACGGTGTTATCACTGTTGAAGAAGGTCAAGCACTACAAGATGAGCTAGATGTAGTTGAAGGTATGCAGTTCGACCGCGGTTACCTATCTCCTTACTTCATCAACAACCAAGAAGCAGGTTCTGTTGATCTAGAAAACCCATTCATCCTTCTGATCGATAAGAAAGTATCGAACATCCGTGAACTTCTTCCAGCACTAGAAGCAGTAGCAAAAGCATCTCGCCCACTACTTATCATCGCTGAAGACGTAGAAGGTGAAGCACTAGCAACACTTGTTGTGAACAACATGCGTGGCATCGTGAAAGTAGCAGCAGTGAANGCCCCCGGCTTCGGCGA
>CB_14 [organism=Vibrio sp.] [strain=CB_14] [isolation-source=seawater] HSP60 gene, partial cds
CTTAAGCGCGGTATCGACAAAGCGGTAATCGCAGCGGTTGAGCAACTAAAAGAGCTATCTGTTGAGTGTAACGACACTAAAGCAATCGCACAGGTTGGTACTATCTCTGCGAACTCTGACTCAAGCGTAGGTAACATCATTGCTGAAGCAATGGAAAAAGTTGGCCGCGACGGTGTTATCACTGTTGAAGAAGGTCAAGCACTACAAGATGAGCTAGACGTAGTAGAAGGTATGCAGTTCGACCGCGGTTACCTATCTCCTTACTTCATCAACAACCAAGAAGCAGGTTCTGTTGATCTAGAAAACCCATTCATCCTTCTGATCGATAAGAAAGTATCGAACATCCGTGAACTTCTTCCAGCACTAGAAGCAGTAGCAAAAGCATCTCGCCCACTACTGATCATCGCTGAAGACGTAGAAGGTGAAGCACTAGCAACACTAGTTGTGAACAACATGCGTGGCATCGTTAAAGTAGCAGCAGTGAANGCCCCCGGCTTCGGCGAC
>CB_15 [organism=Vibrio sp.] [strain=CB_15] [isolation-source=seawater] HSP60 gene, partial cds
AAGCGCGGTATCGACAAAGCAGTTATCGCAGCGGTTGAGCAACTAAAAGAGCTGTCTGTTGAGTGTAACGACACTAAAGCAATCGCACAGGTTGGTACTATCTCTGCGAACTCTGACTCAAGCGTAGGTAACATCATTGCTGAAGCAATGGAAAAAGTTGGCCGCGACGGTGTTATCACTGTTGAAGAAGGTCAAGCGCTACAAGATGAGCTAGACGTAGTAGAAGGTATGCAGTTCGACCGCGGTTACCTATCTCCTTACTTCATCAACAACCAAGAAGCAGGCAGCGTTGATCTAGAAAACCCATTCATCCTTCTGATCGATAAGAAAGTATCGAACATCCGTGAACTTCTTCCAGCACTAGAAGCAGTAGCAAAAGCATCTCGCCCACTACTGATCATCGCTGAAGACGTAGAAGGTGAAGCACTAGCAACACTCGTTGTGAACAACATGCGTGGCATCGTTAAAGTAGCAGCAGTGAANGCCCCCGGCTTCGGCGA
>CB_16 [organism=Vibrio sp.] [strain=CB_16] [isolation-source=seawater] HSP60 gene, partial cds
ACTAAAAGAGCTATCTGTTGAGTGTAACGACACTAAAGCAATCGCACAGGTTGGTACTATCTCTGCGAACTCTGACTCAAGCGTAGGTAACATCATTGCTGAAGCAATGGAAAAAGTTGGCCGCGACGGTGTTATCACTGTTGAAGAAGGTCAAGCACTACAAGATGAGCTAGACGTAGTAGAAGGTATGCAGTTCGACCGCGGTTACCTATCTCCTTACTTCATCAACAACCAAGAAGCAGGCAGCGTTGAGCTAGAAAACCCATTCATCCTTCTGATCGATAAGAAAGTATCGAACATCCGTGAACTTCTTCCAGCACTAGAAGCAGTAGCAAAAGCATCTCGCCCACTACTGATCATCGCTGAAGACGTAGAAGGTGAAGCACTAGCAACACTAGTTGTGAACAACATGCGTGGCATCGTTAAAGTAGCAGCAGTAAA
>CB_18 [organism=Vibrio sp.] [strain=CB_18] [isolation-source=seawater] HSP60 gene, partial cds
TGAAGGTCTAAAAGCAGTTGCAGCGGGTATGAACCCAATGNNNCTTAAGCGCGGTATCGACAAAGCAGTTATCGCAGCGGTTGAGCAACTAAAAGAGCTATCTGTTGAGTGTAACGACACTAAAGCAATCGCACAGGTTGGTACTATCTCTGCGAACTCTGACTCAAGCGTAGGTAACATCATTGCTGAAGCAATGGAAAAAGTTGGCCGCGACGGTGTTATCACTGTTGAAGAAGGTCAAGCACTACAAGATGAGCTAGACGTAGTAGAAGGTATGCAGTTCGACCGCGGTTACCTATCTCCTTACTTCATCAACAACCAAGAAGCAGGCAGCGTTGAGCTAGAAAACCCATTCATCCTTCTGATCGATAAGAAAGTATCGAACATCCGTGAACTTCTTCCAGCACTAGAAGCAGTAGCAAAAGCATCTCGCCCACTACTGATCATCGCTGAAGACGTAGAAGGTGAAGCATTAGCAACACTAGTTGTGAACAACATGCGCGGCATCGTGAAAGTTGCAGCTGTGA
>CB_19 [organism=Vibrio sp.] [strain=CB_19] [isolation-source=seawater] HSP60 gene, partial cds
AACTAAAAGAGCTATCTGTTGAATGTAACGACACCAAAGCAATCGCACAGGTTGGTACTATCTCTGCGAACTCTGACTCAAGCGTAGGTAACATCATTGCTGAAGCAATGGAAAAAGTTGGTCGCGACGGTGTTATCACTGTTGAAGAAGGTCAAGCACTACAAGATGAGCTAGATGTAGTTGAAGGTATGCAGTTCGACCGCGGTTACCTATCTCCTTACTTCATCAACAACCAAGAAGCAGGTTCTGTTGATCTAGAAAACCCATTCATCCTTCTGATCGATAAGAAAGTATCGAACATCCGTGAACTTCTTCCAGCACTAGAAGCAGTAGCAAAAGCATCTCGCCCACTACTTATCATCGCTGAAGACGTAGAAGGTGAAGCACTAGCAACACTTGTTGTGAACAACATGCGTGGCATCGTGAAAGTAGCAGCAGTGAANGCCCCCGGCTTCGGC
>DA_1 [organism=Vibrio sp.] [strain=DA_1] [isolation-source=seawater] HSP60 gene, partial cds
TTAAGCGTGGTATCGACAAAGCTGTTGCCGCGGCAGTTGAGCAACTAAAAGAGCTTTCTGTTGAATGTAACGACACAAAAGCGATCGCGCAGGTTGGTACTATCTCTGCAAACTCAGACGCAAGCGTAGGTAATATCATTGCAGAAGCAATGGAGCGTGTGGGTCGTGATGGCGTTATCACGGTTGAAGAAGGTCAGGCGCTACAAGACGAGTTAGACGTAGTAGAAGGTATGCAGTTCGACCGCGGTTACCTGTCTCCTTACTTCATCAACAACCAAGAATCAGGCAGTGTTGATCTAGAAAACCCATTCATCCTTCTAGTAGACAAGAAGATCTCAAACATTCGTGAGCTTCTTCCAACGCTAGAAGCTGTCGCGAAAGCATCTCGTCCACTGCTTATCATTGCAGAAGATGTAGAAGGCGAAGCGCTAGCAACATTGGTTGTGAACAACATGCGTGGCATCGTAAAAGTTGCAGCTGTGAAAGCCCCCGGCTTCGGCGAC
>DA_2 [organism=Vibrio sp.] [strain=DA_2] [isolation-source=seawater] HSP60 gene, partial cds
AAGCGTGGTATCGACAAAGCTGTTGCCGCGGCAGTTGAGCAACTAAAAGAGCTTTCTGTTGAATGTAACGACACAAAAGCGATCGCGCANGTTGGTACTATCTCTGCAAACTCAGACGCAAGCGTAGGTAATATCATTGCAGAAGCAATGGAGCGTGTGGGTCGTGATGGCGTTATCACGGTTGAAGAAGGTCAGGCGCTACAAGACGAGTTAGACGTAGTAGAAGGTATGCAGTTCGACCGCGGTTACCTGTCTCCTTACTTCATCAACAACCAAGAATCAGGCAGTGTTGATCTAGAAAACCCATTCATCCTTCTAGTAGACAAGAAGATCTCAAACATTCGTGAGCTTCTTCCAACGCTAGAAGCTGTCGCGAAAGCATCTCGTCCACTGCTTATCATTGCAGAAGATGTAGAAGGCGAAGCGCTAGCAACATTGGTTGTGAACAACATGCGTGGCATCGTAAAAGTTGCAGCTGTGAAAGCCCCCGGCTT
>DA_3 [organism=Vibrio sp.] [strain=DA_3] [isolation-source=seawater] HSP60 gene, partial cds
CGTGGTATCGACAAAGCTGTTGCCGCGGCAGTTGAGCAACTAAAAGAGCTTTCTGTTGAATGTAACGACACANAAGCGATCGCCCANGTNGGTACTATCTCTGCAAACTCNGACGCAAGTGTAGGTAATATCATTGCAGAAGCAATGGAGCGTGTGGGTCGNGATGGCGTTATCACGGTTGAAGAAGGNCANGNGCTACAAGACGAGTTAGACGTAGTAGAAGGTATGCAGTTCGACCGCGGTNACNTGTCTCCTTACTTCATCAACAACCAAGAATCAGGCAGTGTTGATCTAGAAAACCCNTTCATTCTTCTAGTAGACAAGAANATCTCNAACATTCGTGAGCTTCTTCCAACGCTAGAAGCTGTCGCGAAAGCATCTCGNCCACTGCTTATCATTGCAGAAGATGTGGAAGGCGAAGCGCTAGCAACATTGGTTGTGAACAACATGCGTGGCATCGTANAAGTTGCAGCTGTGAAAGCC
>DA_4 [organism=Vibrio sp.] [strain=DA_4] [isolation-source=seawater] HSP60 gene, partial cds
ACTAAAAGAGCTTTCTGTTGAATGTAACGACACAAAAGCGATCGCNCANGTTGGTACTATCTCTGCAAACTCAGACGCAAGTGTAGGTAATATCATTGCAGAAGCAATGGAGCGTGTGGGTCGTGATGGCGTTATCACGGTTGAAGAAGGTCANGCGCTACAAGACGAGTTAGACGTAGTAGAAGGTATGCAGTTCGACCGCGGTTACCTGTCTCCTTACTTCATCAACAACCAAGAATCAGGCAGTGTTGATCTAGAAAACCCNTTCATTCTTCTAGTAGACAAGAAGATCTCAAACATTCGTGAGCTTCTTCCAACGCTAGAAGCTGTCGCGAAAGCATCTCGTCCACTGCTTATCATTGCAGAAGATGTGGAAGGCGAAGCGCTAGCAACATTGGTTGTGAACAACATGCGTGGCATCGTAAAAGTTGCAGCTGTGAAAGCCCCCG
>DA_5 [organism=Vibrio sp.] [strain=DA_5] [isolation-source=seawater] HSP60 gene, partial cds
AGCGCGGTATCGACAAAGCTGTTGCAGCAGCAACTGAAGAGCTGAAAGCGCTGTCTGTAACATGTGCGGACTCTAAAGCGATTGCTCAGGTAGGTACTATCTCTGCAAACTCTGACGCGACTGTAGGTAACATCATCGCAGAAGCGATGGAGAAAGTTGGCCGTGACGGCGTTATCACCGTTGAAGAAGGTCAGGCTCTGCAGGACGAGCTGGACGTGGTTGAAGGTATGCAGTTTGACCGCGGTTACCTGTCTCCTTACTTCATCAACAACCAGGAAGCGGGTGCAGTTGATCTGGAAAATCCGTTCATCCTGATGGTTGATAAAAAAGTTTCAAACATCCGTGAACTGCTGCCGACTCTTGAAGCAGTAGCGAAAGCATCACGTCCGCTGCTGATCATCGCAGAAGATGTGGAAGGCGAAGCGCTGGCAACTCTGGTTGTGAACAACATGCGTGGCATCGTGAAAGTTGCTGCGGTTAA
>DA_6 [organism=Vibrio sp.] [strain=DA_6] [isolation-source=seawater] HSP60 gene, partial cds
GTGGTATCGACAAAGCTGTTGCCGCGGCAGTTGAGCAACTAAAAGAGCTTTCTGTTGAATGTAACGACACAAAAGCGATCGCGCANGTTGGTACTATCTCTGCAAACTCAGACNCNAGCGTAGGTAATATCATTGCAGAAGCAATGGAGCGTGTGGGTCGTGATGGCGTTATCACGGTTGAAGAAGGTCANGCGCTACAAGACGAGTTAGACGTAGTAGAAGGTATGCAGTTCGACCGCGGTTACCTGTCTCCTTACTTCATCAACAACCAAGAATCAGGCAGTGTTGATCTAGAAAACCCATTCATTCTTCTGGTAGACAAGAAGATCTCAAACATTCGTGAGCTTCTTCCNACGCTAGAAGCTGTCGCGAAAGCNTCTCGTCCACTGCTTATCATTGCAGAAGATGTAGAAGGCGAAGCGCTAGCAACATTGGTTGTGAACAACATGCGTGGCATCGTAAAAGTTGCAGCTGTGAAAGCCCCCGGCTTCGGCGAC
>DA_7 [organism=Vibrio sp.] [strain=DA_7] [isolation-source=seawater] HSP60 gene, partial cds
TGTTGCCGCGGCAGTTGAGCAACTAAAAGAGCTTTCTGTTGAATGTAACGACACAAAAGCGATCGCCCANGTNGGTACTATCTCTGCAAACTCNGACGCANGTGTAGGTAATATCATTGCAGAAGCAATGGAGCGTGTGGGTCGNGATGGCGTTATCACGGTTGAAGAAGGNCANGNGCTACAAGACGAGTTAGACGTAGNAGAAGGTATGCAGTTCGACCGCGGTNACNTGTCTCCTTACTTCATCAACAACCAAGAATCAGGCAGTGTTGATCTAGAAAACCCNTTCATTCTTCTAGTAGACAAGAANATCTCNAACATTCGTGAGCTTCTTCCAACGCTAGAAGCTGTCGCGAAAGCATCTCGTCCACTGCTTATCATTGCAGAAGATGTGGAAGGCGAAGCGCTAGCAACATTGGTTGTGAACAACATGCGTGGCATCNTANAAGTTGCAGCTGTGAAAGC
>DA_8 [organism=Vibrio sp.] [strain=DA_8] [isolation-source=seawater] HSP60 gene, partial cds
ACTAAAAGAGCTTTCTGTTGAATGTAACGACACGAAAGCGATCGCACAGGTTGGTACTATCTCTGCAAACTCANACGCAAGCGTAGGTAACATCATTGCTGAAGCAATGGAGCGTGTGGGCCGTGATGGCGTTATCACTGTTGAAGAAGGTCAGGCGCTACAAGATGAGCTAGACGTAGTAGAAGGTATGCAGTTCGACCGCGGTTACCTATCTCCTTACTTCATCAACAACCAAGAGTCAGGCAGTGTTGATCTAGAAAACCCATTCATCCTTCTAGTTGATAAGAAGATCTCAAACATTCGTGAACTTCTTCCAACGCTAGAAGCTGTAGCGAAAGCGTCTCGTCCACTGCTTATCATCGCAGAAGATGTAGAAGGCGAAGCGCTAGCAACATTGGTTGTCAACAACATGCGTGGCATCGTGAAAGTTGCAGCAGTGAAAGCCCCCGGCTTCGGCGAC
>DA_9 [organism=Vibrio sp.] [strain=DA_9] [isolation-source=seawater] HSP60 gene, partial cds
AAAGCGCGGTATCGACAAAGCGGTAGCAGCGGCGGNNNTNNAGCTGAAAGCTCTTTCTAAAGATTGCTCTACCAGCACTGAAATCGAGCAAGTGGGCACTATCTCTGCCAACTCAGACTCAAGTGTGGGTAAAATCATCGCCGAAGCGATGGAAAAAGTGGGGCGCGATGGCGTGATCACGGTTGAAGAAGGTCAAGCGCTGCAAGATGAACTGGACGTGGTTGAAGGCATGCAGTTTGACCGTGGTTACCTATCTCCTTACTTCATCAACAACCAAGAAGCGGGCAGCGTAGAGCTGGAAAGCCCATTCATCCTATTGGTTGATAAAAAGATTTCTAACATCCGTGAATTGCTACCTGCTCTAGAAGCCGTAGCGAAAGCATCACGTCCACTGCTGATCATCGCTGAAGACGTAGAAGGTGAAGCGTTGGCGACTCTGGTTGTCAACAACATGCGTGGCATCGTGAAAGTCGCTGCGGTTAAAGCCCCCGGCTTCGGCGAC
>DA_10 [organism=Vibrio sp.] [strain=DA_10] [isolation-source=seawater] HSP60 gene, partial cds
GGCATGAACCCAATGGNTCTTAAGCGTGGTATCGACAAAGCTGTTGCCGCGGCAGTTGAGCAACTAAAAGAGCTTTCTGTTGAATGTAACGACACAAAAGCGATCGCGCAGGTNGGTACTATCTCTGCAAACTCAGACGCAAGCGTAGGTAATATCATTGCAGAAGCAATGGAGCGTGTGGGTCGTGATGGCGTTATCACGGTTGAAGAAGGTCAGGCGCTACAAGACGAGTTAGACGTAGTAGAAGGTATGCAGTTCGACCGCGGTTACCTGTCTCCTTACTTCATCAACAACCAAGAATCAGGCAGTGTTGATCTAGAAAACCCATTCATTCTTCTAGTAGACAAGAAGATCTCAAACATTCGTGAGCTTCTTCCAACGCTAGAAGCTGTCGCGAAAGCATCTCGTCCACTGCTTATCATTGCAGAAGATGTAGAAGGCGAAGCGCTAGCAACATTGGTTGTGAACAACATGCGTGGCATCGTAAAAGTTGCAGCTGTGAAAGCCCCCGG
>DA_11 [organism=Vibrio sp.] [strain=DA_11] [isolation-source=seawater] HSP60 gene, partial cds
TTAAGCGTGGTATCGACAAAGCTGTTGCCGCGGCAGTTGAGCAACTAAAAGAGCTTTCTGTTGAATGTAACGACACAAAAGCGATCGCGCAGGTTGGTACTATCTCTGCAAACTCAGACGCAAGCGTAGGTAATATCATTGCAGAAGCAATGGAGCGTGTGGGTCGTGATGGCGTTATCACGGTTGAAGAAGGTCAGGCGCTACAAGACGAGTTAGACGTAGTAGAAGGTATGCAGTTCGACCGCGGTTACCTGTCTCCTTACTTCATCAACAACCAAGAATCAGGCAGTGTTGATCTAGAAAACCCATTCATTCTTCTTGTTGATAAGAAGATCTCAAACATTCGTGAGCTTCTTCCAACGCTAGAAGCTGTCGCGAAAGCATCTCGTCCATTGCTTATCATTGCAGAAGATGTAGAAGGCGAAGCGCTAGCAACATTGGTTGTGAACAACATGCGTGGCATCGTAAAAGTTGCAGCTGTGAAAGCCCCCGG
>DA_12 [organism=Vibrio sp.] [strain=DA_12] [isolation-source=seawater] HSP60 gene, partial cds
GGTCTNAAAGCAGTCGCAGCGGGCATGAACCCAATGGNTCTTAAGCGTGGTATCGACAAAGCTGTTGCCGCGGCAGTTGAGCAACTAAAAGAGCTTTCTGTTGAATGTAACGACACANAAGCGATCGCNCANGTNGGTACTATNTCTGCAAACTCNGACGCAAGTGTAGGTAATATCATTGCAGAAGCAATGGAGCGTGTGGGTCGNGATGGCGTTATCACGGTTGAAGAAGGTCAGGCGCTACAAGACGAGTTAGACGTAGTAGAAGGTATGCAGTTCGACCGCGGTTACCTGTCTCCTTACTTCATCAACAACCAAGAATCAGGCAGTGTTGATCTAGAAAACCCNTTCATTCTTCTAGTAGACAAGAAGATCTCAAACATTCGTGAGCTTCTTCCAACGCTAGAAGCTGTCGCGAAAGCATCTCGTCCACTGCTTATCATTGCAGAAGATGTGGAAGGCGAAGCGCTAGCAACATTGGTTGTGAACAACATGCGTGGCATCGTAAAAGTTGCAGCTGTGAAAGCCCCCGGCTTCGGC
>DA_13 [organism=Vibrio sp.] [strain=DA_13] [isolation-source=seawater] HSP60 gene, partial cds
CGTGGTATCGACAAAGCTGTTGCCGCGGCAGTTGAGCAACTAAAAGAGCTTTCTGTTGAATGTAACGACACAAAAGCGATCGCGCAGGTNGGTACTATCTCTGCAAACTCAGACGCAAGTGTAGGTAATATCATTGCAGAAGCAATGGAGCGTGTGGGTCGTGATGGCGTTATCACGGTTGAAGAAGGTCAGGCGCTACAAGACGAGTTAGACGTAGTAGAAGGTATGCAGTTCGACCGCGGTTACCTGTCTCCTTACTTCATCAACAACCAAGAATCAGGCAGTGTTGATCTAGAAAACCCATTCATTCTTCTAGTAGACAAGAAGATCTCAAACATTCGTGAGCTTCTTCCAACGCTAGAAGCTGTCGCGAAAGCATCTCGTCCACTGCTTATCATTGCAGAAGATGTGGAAGGCGAAGCGCTAGCAACATTGGTTGTGAACAACATGCGTGGCATCGTAAAAGTTGCAGCTGTGAAAGCCCCCGGCTTCGGCGA
>DA_14 [organism=Vibrio sp.] [strain=DA_14] [isolation-source=seawater] HSP60 gene, partial cds
TTAAGCGTGGTATCGACAAAGCTGTTGCCGCGGCAGNTGANCAACTAAAAGAGCTTTCTGTTGAATGTAACGACACAAAAGCGATCGCGCAGGTTGGTACTATCTCTGCAAACTCAGACGCAAGCGTAGGTAATATCATTGCAGAAGCAATGGAGCGTGTGGGTCGTGATGGCGTTATCACGGTTGAAGAAGGTCAGGCGCTACAAGACGAGTTAGACGTAGTAGAAGGTATGCAGTTCGACCGCGGTTACCTGTCTCCTTACTTCATCAACAACCAAGAATCAGGCAGTGTTGATCTAGAAAACCCATTCATTCTTCTAGTAGACAAGAAGATCTCAAACATTCGTGAGCTTCTTCCAACGCTAGAAGCTGTCGCGAAAGCATCTCGTCCACTGCTTATCATTGCAGAAGATGTAGAAGGCGAAGCGCTAGCAACATTGGTTGTGAACAACATGCGTGGCATCGTAAAAGTTGCAGCTGTGAAAGCCCCCGGCTTCGGCGAC
>DA_15 [organism=Vibrio sp.] [strain=DA_15] [isolation-source=seawater] HSP60 gene, partial cds
TAAGCGCGGTATCGACAAAGCAGTTATCGCAGCAGTTGAGCAACTAAAAGAGCTNTCTGTTGAGTGTAACGACACCAAAGCAATCGCNCAGGTTGGTACTATCTCTGCGAACTCTGACTCAAGCGTAGGTAACATCATTGCTGAAGCAATGGAAAAAGTTGGTCGCGACGGTGTTATCACTGTTGAAGAAGGCCAAGCACTACAAGATGAGCTAGATGTAGTTGAAGGTATGCAGTTCGACCGCGGTTACCTATCTCCTTACTTCATCAACAACCAAGAAGCAGGTTCTGTTGATCTAGAAAACCCATTCATCCTTCTGATCGATAAGAAAGTNTCGAACATCCGTGAACTTCTTCCAGCACTAGAAGCAGTAGCAAAAGCATCTCGCCCACTACTTATCATNGNTGAAGACGTAGAAGGTGAAGCACTAGCAACACTTGTTGTGAACAACATGCGTGGCATCGTGAAAGTAGCAGCNGTGAANGCCCCCGGCTTCGGCGA
>DA_16 [organism=Vibrio sp.] [strain=DA_16] [isolation-source=seawater] HSP60 gene, partial cds
TAAGCGCGGTATCGACAAAGCAGTAGCAGCAGCAGTAGAGCAACTAAAAGAGCTTTCTGTTGAATGTAACGACACGAAAGCGATCGCACAGGTTGGTACTATCTCTGCAAACTCAGACGCAAGCGTAGGTAACATCATTGCTGAAGCAATGGAGCGTGTGGGCCGTGATGGCGTTATCACTGTTGAAGAAGGTCAGGCGCTACAAGATGAGCTAGACGTAGTAGAAGGTATGCAGTTCGACCGCGGTTACCTATCTCCTTACTTCATCAACAACCAAGAGTCAGGCAGTGTTGATCTAGAAAACCCATTCATCCTTCTAGTTGATAAGAAGATCTCAAACATTCGTGAACTTCTTCCAACGCTAGAAGCTGTAGCGAAAGCGTCTCGTCCACTGCTTATCATCGCAGAAGATGTAGAAGGCGAAGCGCTAGCAACATTGGTTGTCAACAACATGCGTGGCATCGTGAAAGTTGCAGCAGTGAAAGCCCCCGGCTTCGGCGA
>DA_17 [organism=Vibrio sp.] [strain=DA_17] [isolation-source=seawater] HSP60 gene, partial cds
ACTAAAAGAGCTTTCTGTTGAATGTAACGACACAAAAGCGATCGCNCANGTTGGTACTATCTCTGCAAACTCAGACGCAAGTGTAGGTAATATCATTGCAGAAGCAATGGAGCGTGTGGGTCGTGATGGCGTTATCACGGTTGAAGAAGGTCAGGCGCTACAAGACGAGTTAGACGTAGTAGAAGGTATGCAGTTCGACCGCGGTTACCTGTCTCCTTACTTCATCAACAACCAAGAATCAGGCAGTGTTGATCTAGAAAACCCATTCATTCTTCTAGTAGACAAGAAGATCTCAAACATTCGTGAGCTTCTTCCAACGCTAGAAGCTGTCGCGAAAGCATCTCGTCCACTGCTTATCATTGCAGAAGATGTGGAAGGCGAAGCGCTAGCAACATTGGTTGTGAACAACATGCGTGGCATCGTAAAAGTTGCAGCTGTGAAAGCCCCCGGCTTCGGCGA
>DA_18 [organism=Vibrio sp.] [strain=DA_18] [isolation-source=seawater] HSP60 gene, partial cds
AAGCAATGGAGCGTGTGGGTCGTGATGGCGTTATCACNGNTGAAGAAGGTCAGGCGCTACAAGACGAGNTAGACGTAGTAGAAGGTATGCAGTTCGACCGCGGTTACCTGTCTCCTTACTTCATCAACAACCAAGAATCAGGCAGTGTTGATCTAGAAAACCCATTCNTNCTTCTAGTNGACAAGAAGATCTCAAACATTCGTGAGCTTCTTCCAACGCTAGAAGCTGTCGCGAAAGCNTCTCGTCCACTGCTTATCATTGCAGAAGATGTGGAAGGCGAAGCGCTAGCAACATTGGTTGTGAACAACATGCGTGGCATCGTGAAAGTTGCAGCTGTG
>DA_19 [organism=Vibrio sp.] [strain=DA_19] [isolation-source=seawater] HSP60 gene, partial cds
TTAAGCGTGGTATCGACAAAGCTGTTGCCGCGGCAGTTGAGCAACTAAAAGAGCTTTCTGTTGAATGTAACGACACAAAAGCGATCGCGCAGGTNGGTACTATCTCTGCAAACTCAGACGCAAGTGTAGGTAATATCATTGCAGAAGCAATGGAGCGTGTGGGTCGTGATGGCGTTATCACGGTTGAAGAAGGTCAGGCGCTACAAGACGAGTTAGACGTAGTAGAAGGTATGCAGTTCGACCGCGGTTACCTGTCTCCTTACTTCATCAACAACCAAGAATCAGGCAGTGTTGATCTAGAAAACCCATTCATTCTTCTAGTAGACAAGAAGATCTCAAACATTCGTGAGCTTCTTCCAACGCTAGAAGCTGTCGCGAAAGCATCTCGTCCACTGCTTATCATTGCAGAAGATGTGGAAGGCGAAGCGCTAGCAACATTGGTTGTGAACAACATGCGTGGCATCGTAAAAGTTGCAGCTGTGAAAGCCCCCGGCTTCGGCGAC
>LK_2 [organism=Vibrio sp.] [strain=LK_2] [isolation-source=seawater] HSP60 gene, partial cds
AAGCGCGGTATCGACAAAGCAGTTATCGCAGCAGTTGAGCAACTAAAAGAGCTATCTGTTGAATGTAACGACACCAAAGCAATCGCACAGGTTGGTACTATCTCTGCGAACTCTGACTCAAGCGTAGGTAACATCATTGCTGAAGCAATGGAAAAAGTTGGTCGCGACGGTGTTATCACTGTTGAAGAAGGTCAAGCACTACAAGATGAGCTAGATGTAGTTGAAGGTATGCAGTTCGACCGCGGTTACCTATCTCCTTACTTCATCAACAACCAAGAAGCAGGTTCTGTTGATCTAGAAAACCCATTCATCCTTCTGATCGATAAGAAAGTATCGAACATCCGTGAACTTCTTCCAGCACTAGAGGCAGTAGCAAAAGCATCTCGCCCACTACTTATCATCGCTGAAGACGTAGAAGGTGAAGCACTAGCAACACTTGTTGTGAACAACATGCGCGGCATCGTGAAAGTTGCAGCTGTGAAAGCCCCCGGCTTCGGCGAC
>LK_3 [organism=Photobacterium sp.] [strain=LK_3] [isolation-source=seawater] HSP60 gene, partial cds
TAAAAGCACTATCTGTTCCTTGTGCTGACACTAAAGCGATTGCTCAGGTAGGTACTATCTCTGCAAACTCTGATGCAACTGTAGGTAACCTAATTGCAGAAGCTATGGATAAAGTTGGTCGTGATGGTGTTATCACGGNTGAAGAAGGCCAAGCGCTACAAGATGAGTTAGATGTAGTTGAAGGTATGCAGTTCGATCGCGGTTACCTATCTCCATACTTCATCAACAACCAAGAAGCAGGTGCAGNGGAGCTAGAAAGNCCATTTATCCTTCTTGTNGATAAGAAAATCTCTAACATCCGNGAGCTATTACCAGCACTAGAAGGNGTTGCNAAAGCATCTCGTCCTCTACTGATCATCNNTGANNATGTTGAAGGTGAAGCGCTAGCGACACTGGTTGTGAACAACATGCGCGGNATTGTTAAAGTTGCTGCTGTTAA
>LK_5 [organism=Photobacterium sp.] [strain=LK_5] [isolation-source=seawater] HSP60 gene, partial cds
CGTGGTATCGACAAAGCAGTAGTTGCTGCTGTTGAAGAGCTAAAAGCACTATCTGTTCCTTGTGCTGACACTAAAGCGATTGCTCAGGTAGGTACTATCTCTGCAAACTCTGATGCAACTGTAGGTAACCTAATTGCAGAAGCTATGGATAAAGTTGGTCGTGATGGTGTTATCACGGTTGAAGAAGGCCAAGCGCTACAAGATGAGTTAGATGTAGTTGAAGGTATGCAGTTCGATCGCGGTTACCTATCTCCATACTTCATCAACAACCAAGAAGCAGGTGCAGTGGAGCTAGAAAGCCCATTTATCCTTCTTGTTGATAAGAAAATCTCTAACATCCGTGAGCTATTACCAGCACTAGAAGGCGTTGCAAAAGCATCTCGTCCTCTACTGATCATCGCTGAAGATGTTGAAGGTGAAGCGCTAGCGACACTGGTTGTGAACAACATGCGCGGCATTGTTAAAGTTGCTGCTGTTAANGCCCCCGGCTTCGGCGA
>LK_6 [organism=Vibrio sp.] [strain=LK_6] [isolation-source=seawater] HSP60 gene, partial cds
ACTAAAAGAGCTTTCTGTTGAGTGTAACGACACTAAAGCAATCGCACAGGTTGGTACTATCTCAGCGAACTCTGACTCAAGCGTAGGTAACATCATTGCTGAAGCAATGGAAAAAGTTGGCCGCGACGGTGTTATCACTGTTGAAGAAGGTCAAGCACTACAAGATGAGCTAGACGTAGTAGAAGGTATGCAGTTCGACCGCGGTTACCTATCTCCTTACTTCATCAACAACCAAGAAGCAGGTTCTGTTGATCTAGAAAACCCATTCATCCTTCTGATCGATAAGAAAGTATCGAACATCCGTGAACTTCTTCCAGCACTAGAAGCAGTAGCAAAAGCATCTCGCCCACTACTGATCATTGCTGAAGACGTAGAAGGTGAAGCACTAGCAACACTAGTTGTGAACAACATGCGCGGCATCGTGAAAGTAGCAGCAGTTAANGCCCCCGGCTTCGGCGAC
>LK_7 [organism=Vibrio sp.] [strain=LK_7] [isolation-source=seawater] HSP60 gene, partial cds
GCTATCGTTAACGAAGGCCTGAAAGCGGTTGCTGCTGGCATGAACCCAATGGATCTTAAGCGCGGTATCGACAAAGCTGTCATCGCTGCGGTTGAAGAACTTAAAGCACTGTCTGTTGAATGTGCTGATACTAAAGCGATTGCTCAGGTAGGTACTATCTCTGCAAACTCAGATTCAAGCGTAGGTAACATCATTGCTGAAGCGATGGAAAAAGTGGGTCGTGATGGCGTTATCACTGTTGAAGAAGGTCAGGCTCTGCAAGATGAGCTAGATGTTGTTGAAGGTATGCAGTTCGACCGCGGTTACCTATCGCCTTACTTCATCAACAACCAAGAAGCAGGTTCTGTTGATCTAGAAAACCCATTCATTCTTCTAATCGACAAGAAAGTGTCTAACATTCGCGAACTTCTTCCGACTCTAGAAGCGGTAGCAAAAGCATCTCGCCCACTACTAATCATCGCTGAAGATGTAGAAGGCGAAGCACTAGCAACTCTAGTTGTGAACAACATGCGTGGTATCGTGAAAGTAGCGGCTGTTAANGNCCCCGGCTTCGGCGA
>LK_8 [organism=Vibrio sp.] [strain=LK_8] [isolation-source=seawater] HSP60 gene, partial cds
GCGCGGCATCGACAAAGCAGTTATCGCTGCAGTTGAAGAGCTAAAAGCGCTGTCTGTTCCTTGTGAAGACACTAAAGCGATTGCTCAGGTTGGTACAATCTCTGCGAACTCTGATGAGAGCGTAGGTAACATCATCGCTGAAGCTATGGAAAAAGTAGGTCGTGATGGTGTTATCACGGTTGAAGAAGGTCAGGCTCTACAAGATGAGCTAGACGTGGTTGAAGGTATGCAGTTCGACCGTGGTTACCTATCGCCATACTTCATCAATAACCAAGAAGCAGGTTCTGTTGAGCTAGAGAGCCCATTCATCCTTCTTATCGACAAGAAAGTATCAAACATCCGTGAGCTACTTCCTACGCTAGAAGCGGTTGCTAAAGCATCTCGCCCACTGCTTATCATTGCAGAAGACGTAGAAGGTGAAGCACTAGCAACGCTTGTTGTGAACAACATGCGTGGTATCGTGAAAGTTGCGGCTGTTAAAGCCCCCGGCTT
>LK_9 [organism=Vibrio sp.] [strain=LK_9] [isolation-source=seawater] HSP60 gene, partial cds
GCGGTATCGACAAAGCAGTTATCGCAGCAGTTGANCAACTAAAAGAGCTATCTGTTGAATGTAACGACACCAAAGCAATCGCACAGGTTGGTACTATCTCTGCGAACTCTGACTCAAGCGTAGGTAACATCATTGCTGAAGCAATGGAAAAAGTTGGTCGCGACGGTGTTATCACTGTTGAAGAAGGTCAAGCACTACAAGATGAGCTAGATGTAGTTGAAGGTATGCAGTTCGACCGCGGTTACCTATCTCCTTACTTCATCAACAACCAAGAAGCAGGTTCTGTTGATCTAGAAAACCCATTCATCCTTCTGATCGATAAGAAAGTATCGAACATCCGTGAACTTCTTCCAGCACTAGAGGCAGTAGCAAAAGCATCTCGCCCACTACTTATCATCGCTGAAGACGTAGAAGGTGAAGCACTAGCAACACTTGTTGTGAACAACATGCGCGGCATCGTGAAAGTTGCAGCTGTGAANGCCCCCGGCTTCGGCGAC
>LK_10 [organism=Photobacterium sp.] [strain=LK_10] [isolation-source=seawater] HSP60 gene, partial cds
GAAGAGCTAAAAGCCCTGTCTGTACCATGTGCAGACACCAAAGCGATTGCCCAGGTTGGTACTATCTCTGCTAACTCTGATGCGACCGTAGGTAACATCATTGCTGAAGCGATGGAAAAAGTAGGCCGTGATGGCGTTATCACTGTTGAAGAAGGCCAGGCGCTACATGACGAGCTAGATGTTGTTGAAGGTATGCAGTTCGACCGTGGTTACCTGTCTCCTTACTTCATCAACAACCAAGAAGCGGGCAGCGNTGATCTGGAAAACCCATTCATCTTGCTAATCGATAANAAAGTATCGAACATCCGNGAGCTGCTACCAGCTCTAGAAGGNGTTGCGAAAGCCTCTCNNNCACTGCTTATCATCNNANAAGATGTTGAAGGTGAAGCATTGNCAACACTTGTTGTGAATAACATGCGTGGTATCGTGAAAGTCGCTGCTGTTAA
>LK_11 [organism=Vibrio sp.] [strain=LK_11] [isolation-source=seawater] HSP60 gene, partial cds
CTTAAAGCAGTTGCTGCTGGCATGAACCCAATGGANCTTAAGCNCGGCATCGACAAAGCGGTTGTTGCTGCAGTTGAAGAGCTAAAAGCGCTTTCTGTTCCATGTGCGGATACTAAAGCTATCGCACAGGTAGGTACTATCTCTGCGAACTCTGATTCAAGTGTCGGTAACATCATTGCTGAAGCGATGGAAAAAGTTGGCCGTGACGGTGTTATCACTGTTGAAGAAGGTCAGGCTCTACAAGATGAGCTAGACGTAGTTGAAGGTATGCAGTTCGACCGCGGTTACCTGTCTCCTTACTTTATCAACAACCAAGAAGCTGGCAGTGTTGATCTAGAAAGTCCATTCATCCTTCTAATTGATAAGAAAGTTTCAAACATCCGTGAACTTCTTCCGACTCTTGAAGCAGTAGCGAAAGCATCTCGTCCCATTCTTATCATCGCTGAAGATGTAGAAGGTGAAGCGCTGGCAACACTAGTTGTTAACAACATGCGTGGCATCGTGAAAGTGGCAGCTGTTAANGCCCCCGGCTTCGGCGA
>LK_12 [organism=Vibrio sp.] [strain=LK_12] [isolation-source=seawater] HSP60 gene, partial cds
AAGCGCGGNATCGACAAAGCAGTTATCGCTGCAGTTGAAGAGCTAAAAGCGCTGTCTGTTCCTTGTGAAGACTCTAAAGCGATTGCTCANGTTGGTACAATCTCTGCGAACTCTGATGAGAGCGTAGGTAACATCATCGCTGAAGCTATGGAAAAAGTAGGTCGTGATGGTGTTATCACGGTTGAAGAAGGTCAGGCTCTNCAAGATGAGCTANACNTGGTTGAAGGTATGCAGTTCGACCGTGGTTACCTATCNCCNTACTTCATCAATAACCAAGAAGCAGGTTCTGTTGAGCTAGAGAGCCCATTCATCCTTCTTATCGACAAGAAAGTATCAAACATCCGTGAGCTACTTCCTACGCTNGAAGCGGTTGCTAAAGCATCTCGCCCACTGCTTATCATTGCAGAAGACNTAGAAGGTGANGCACTAGCAACGCTTGTTGTGAACAACATGCGTGGTATCGTGAAAGTAGCGGCTGTTAAAGCCCCCGGCTTC
>LK_14 [organism=Vibrio sp.] [strain=LK_14] [isolation-source=seawater] HSP60 gene, partial cds
ATCGACAAAGCAGTTATCGCTGCAGTTGAAGAGCTAAAAGCGCTGTCTGTTCCTTGTGAAGACTCTAAAGCGATTGCTCANGTTGGTACAATCTCTGCGAACTCTGATGAGAGCGTAGGTAACATCATCGCTGAAGCTATGGAAAAAGTAGGTCGTGATGGTGTTATCACGGTTGAAGAAGGTCAGGCTCTACAAGATGAGCTAGACGTGGTTGAAGGTATGCAGTTCGACCGTGGTTACCTATCNCCATACTTCATCAATAACCAAGAAGCAGGTTCTGTTGAGCTAGAGAGCCCATTCATCCTTCTTATCGACAAGAAAGTATCAAACATCCGTGAGCTACTTCCTACGCTNGAAGCGGTTGCTAAAGCATCTCGCCCACTGCTTATCATTGCAGAAGACGTAGAAGGTGAAGCACTAGCAACGCTTGTTGTGAACNACATGCGTGGTATCGTGAAAGTAGCGGCTGTTAAAGCCCCCGGCTTCGGCGA
>LK_15 [organism=Vibrio sp.] [strain=LK_15] [isolation-source=seawater] HSP60 gene, partial cds
AAGCGCGGCATCGACAAAGCNGTTNTCGCTGCAGTTGAAGAGCTAAAAGCGCTGTCTGTTCCTTGTGAAGACTCTAAAGCGATTGCTCANGTNGGTACAATCTCTGCGAACTCTGATGAGAGCGTAGGTAACATCATCGCTGAAGCTATGGAAAAAGTAGGTCGTGATGGTGTTATCACGGTTGAAGAAGGTCAGGCTCTACAAGATGAGCTANACGTGGTTGAAGGTATGCAGTTCGACCGTGGTTACCTATCGCCNTACTTCATCAATAACCAAGAAGCAGGTTCTGTTGAGCTAGAGAGCCCATTCATCCTTCTTATCGACAAGAAAGTATCAAACATCCGTGAGCTACTTCCTACGCTAGAAGCGGTTGCTAAAGCATCTCGCCCACTGCTTATCATTGCAGANGANNTNGAAGGTGAAGCACTAGCAACNNTNGTTGTGAACAACATGCGTGGTATCGTGAAAGTAGCGGCTGTTAAAGCCCCCGGCTTCGGCGA
>LK_17 [organism=Vibrio sp.] [strain=LK_17] [isolation-source=seawater] HSP60 gene, partial cds
AAACGTGGCATCGACAAAGCGGTTGTCGCTGCAGTTGAAGAGCTAAAAGCACTGTCTGTTCCTTGTGAAGACACAAAAGCTATCGCTCAGGTTGGTACTATCTCTGCAAACTCTGATGAGAGCGTAGGTAACATCATTGCTGAAGCAATGGAAAAAGTAGGTCGTGATGGTGTTATCACGGTTGAAGAAGGTCAGGCTCTACAAGACGAGCTAGACGTGGTTGAAGGCATGCAGTTCGACCGTGGCTACCTATCTCCATACTTCATCAACAACCAAGAAGCAGGTTCTGTTGAGCTAGAGAGCCCATTCATCCTTCTTATCGACAAGAAAGTATCAAACATCCGTGAGCTACTTCCTACGCTAGAAGCGGTTGCTAAAGCATCTCGCCCACTGCTTATCATTGCAGAAGACGTAGAAGGTGAAGCACTAGCAACGCTTGTTGTGAACAACATGCGTGGTATCGTGAAAGTAGCGGCTGTNAANGCCCCCGGCTTCGGCGA
>LK_18 [organism=Vibrio sp.] [strain=LK_18] [isolation-source=seawater] HSP60 gene, partial cds
TAAGCGCGGTATCGACAAAGCAGTTATCGCAGCGGTTGANCAACTAAAAGAGCTGTCTGTTGAGTGTAACGACACTAAAGCAATCGCACAGGTTGGTACTATCTCTGCGAACTCTGACTCAAGCGTAGGTAACATCATTGCTGAAGCAATGGAAAAAGTTGGCCGCGACGGTGTTATCACTGTTGAAGAAGGTCAAGCGCTACAAGATGAGCTAGACGTAGTAGAAGGTATGCAGTTCGACCGCGGTTACCTATCTCCTTACTTCATCAACAACCAAGAAGCAGGCAGCGTTGATCTAGAAAACCCATTCATCCTTCTGATCGATAAGAAAGTATCGAACATCCGTGAACTTCTTCCAGCACTAGAAGCAGTAGCAAAAGCATCTCGCCCACTACTGATCATCGCTGAAGACGTAGAAGGTGAAGCACTAGCAACACTCGTTGTGAACAACATGCGTGGCATCGTTAAAGTAGCAGCAGTGAANGCCCCCGGCTTCGGCGA
